# Supplementary material for: Variants in Neurotransmitter-Related Genes Are Associated with Alzheimer’s Disease Risk and Cognitive Functioning but Not Short-Term Treatment Response
Source: Neurol Int. 2025 Apr 24;17(5):65. doi: 10.3390/neurolint17050065 (PMC12114220; doi:10.3390/neurolint17050065)
Supplement: Supplementary file 1 [file neurolint-17-00065-s001.zip]

Archive with 1 entries (1 files):
- neurolint-3567150-supplementary.pdf
